# Supplementary material for: Integrated Analysis Reveals ENDOU as a Biomarker in Head and Neck Squamous Cell Carcinoma Progression
Source: Front Oncol. 2021 Feb 5;10:522332. doi: 10.3389/fonc.2020.522332 (PMC7894080; doi:10.3389/fonc.2020.522332)
Supplement: Supplementary file 3 [file Table_1.xlsx]

## Sheet: Sheet1
	Table S1. 92 gene that showed significant dysregulation in all datasets
	Genes	FC
	SLURP1	-1.1594
	FN1	1.22493
	COL3A1	1.24223
	SCEL	-2.23332
	ALOX12	-1.62747
	TGM3	-3.23567
	RRAGD	-1.75131
	ADH7	-2.70612
	BARX2	-1.93002
	COL1A1	1.60631
	CLU	-1.46249
	ENDOU	-2.05504
	BLNK	-1.0226
	AQP3	-1.41385
	SORBS2	-1.43256
	EXPH5	-1.13795
	MMP13	3.18431
	KRT4	-3.81514
	FAP	1.91626
	ALDH3A1	-1.39551
	SPINK5	-2.36093
	MYO1B	1.37964
	SASH1	-1.49528
	PDPN	1.17963
	DFNA5	1.35216
	MMP9	2.04631
	CXCL12	-1.31636
	SERPINB1	-1.05664
	SCNN1A	-1.58993
	NUCB2	-1.64003
	COBL	-1.03
	ABCA8	-2.58879
	KRT13	-2.3283
	PPL	-1.7137
	LAMB3	1.0068
	IGF2BP3	1.44011
	KRT15	-1.725
	ECM1	-1.47002
	PTHLH	2.65634
	RBP1	1.56492
	IGFBP5	-1.52536
	METTL7A	-1.08187
	COL4A1	1.5325
	PPP1R3C	-2.92474
	HOPX	-1.29712
	ABLIM1	-1.17206
	LPCAT1	1.02392
	ACPP	-1.58847
	CRYAB	-1.58459
	TNC	1.69049
	SLC25A4	-1.14068
	SPP1	2.30221
	PTN	-1.67733
	LAMC2	2.3804
	CXCL8	1.8829
	MGLL	-1.41663
	CEACAM6	-2.02025
	GATM	-1.4582
	SPARCL1	-1.20741
	COL4A2	1.07989
	APOD	-2.40925
	PLAGL1	-1.22871
	PGD	-1.48322
	PLAU	1.69801
	HPGD	-1.66777
	MYH11	-1.17866
	FEZ1	1.0847
	EMP1	-1.8425
	LUM	1.0555
	MAL	-3.42612
	DPT	-2.24027
	COL6A3	1.08717
	SERPINE1	2.10848
	GPD1L	-1.73472
	COL5A2	1.52968
	MMP1	4.36427
	CLDN7	-1.02392
	CFD	-1.13749
	NEFL	1.30102
	FHL1	-1.42119
	LOXL2	1.32826
	MMP12	3.47462
	LTBP1	1.11506
	POSTN	2.27723
	MMP10	2.53119
	CEACAM1	-1.83807
	GPX3	-1.33427
	DUSP5	-1.0104
	MMP3	3.60455
	SEMA3C	1.38682
	CD24	-1.02739
	CEACAM7	-2.16041
